# Supplementary material for: Computational Analysis of a Prebiotic Amino Acid Synthesis with Reference to Extant Codon–Amino Acid Relationships
Source: Life (Basel). 2021 Dec 4;11(12):1343. doi: 10.3390/life11121343 (PMC8707928; doi:10.3390/life11121343)
Supplement: Supplementary file 1 [file life-11-01343-s001.zip]

Archive with 1 entries (1 files):
- life-1462856-supplementary.pdf
